# Supplementary material for: The Effect of Domestication on Inhibitory Control: Wolves and Dogs Compared
Source: PLoS One. 2015 Feb 25;10(2):e0118469. doi: 10.1371/journal.pone.0118469 (PMC4340790; doi:10.1371/journal.pone.0118469)
Supplement: S1 File — (XLSX) [file pone.0118469.s001.xlsx]

## Sheet: cylinder WSC data
name	species	sex	Training (N trials to criterion)	test correct/total
Apache	w	m	0	7
Aragorn	w	m	0	9
Asali	d	m	0	10
Bashira	d	f	0	10
Binti	d	f	1	10
Bora	d	m	0	10
Cherokee	w	m	10	9
Geronimo	w	m	5	2
Hakima	d	m	2	9
Kaspar	w	m	1	9
kay	w	f	2	4
Kenai	w	m	0	10
Kilio	d	m	0	10
Layla	d	f	0	8
Maisha	d	m	0	8
Meru	d	m	0	10
Nanuk	w	m	10	10
Nia	d	f	3	10
Nuru	d	m	0	10
Rafiki	d	m	10	10
Shima	w	f	0	9
Tala	w	f	4	9
Tatonga	w	f	2	5
una	w	f	3	10
Wapi	w	m	10	8
Yukon	w	f	0	7
Zuri	d	f	3	9

## Sheet: cylinder CDL & WSC dogs data
Name_Dog	group (0untrained 1trained 2wscdogs 3notrainingdogs)	Training (N trials to criterion)	N correct trials in the test
Benji	1	0	10
Phönix	1	0	10
Lucky	1	0	9
Hely	0	0	10
Shogun	1	0	10
Lucky	0	0	8
Lotte	0	0	10
Milow	0	0	10
Nelly	1	0	9
Phoebe	1	0	10
Apollo	0	0	10
Luna	1	0	10
Kiwi	0	1	9
Kimmy	0	2	9
Eli	1	0	10
Chili	0	0	10
Jimmy	0	0	7
Linett	1	3	10
Baci	0	4	10
Elli	0	4	10
Sunny	1	3	10
Timo	1	0	10
Cooper	0	0	10
Jolie	1	0	10
Meru	2	0	10
Kilio	2	0	10
Binti	2	1	10
Asali	2	0	10
Rafiki	2	10	10
Bora	2	0	10
Hakima	2	2	9
Maisha	2	0	8
Nuru	2	0	10
Bashira	2	0	10
Layla	2	0	8
Nia	2	3	10
Zuri	2	3	9
Hybie	3	na	9
Lola	3	na	8
Teddy	3	na	10
Tika	3	na	7
Pattrasch	3	na	8
Bibbiana	3	na	10
Chilli	3	na	10
Pauli	3	na	2
Hagrid	3	na	9
Mulan	3	na	10
Panto	3	na	9
Mimi	3	na	10
Lea	3	na	10

## Sheet: detour WSC latency
		trial 1	trial 2	trial 3
Alika	d	37	3.2	38.8
Amarok	w	11.8	2.4	9.2
Apache	w	16.6	3.6	18
Aragorn	w	49.6	2.2	23
Asali	d	17.4	4	11
Bashira	d	60	3.8	60
Binti	d	23	2	46.4
Bora	d	18	2.6	60
Cherokee	w	57.8	1.8	10.8
Chitto	w	25	6.8	10.4
Geronimo	w	6.8	3	6.8
Hakima	d	60	3	60
Kaspar	w	15.6	10	5.8
Kay	w	11.6	6.4	10.2
Kenai	w	14.2	2.6	11
Kilio	d	54.4	2.2	23.6
Layla	d	18.6	4	11
Meru	d	40.6	2.2	18.4
Nanuk	w	14.8	4.8	9.6
Nia	d	43.4	5.6	6.8
Nuru	d	14.6	3	11.6
Shima	w	59.2	5.2	4.6
Tala	w	8.4	9.4	6.6
Tatonga	w	14.4	2.8	7.8
Una	w	27.8	6.2	7.8
Wapi	w	15.8	2.2	6.2
Yukon	w	9.2	3.2	7.2
Zuri	d	12.2	3.6	17
Rafiki	d	69.8	3.6	62

## Sheet: detour WSC duration@fence
	species	trial 1	trial 2	trial 3
Alika	d	21.8	2	19.8
Amarok	w	6.4	0.8	5
Apache	w	9.8	2.2	10.6
Aragorn	w	20	1.8	18.8
Asali	d	6	2.8	4.2
Bashira	d	58.6	1.8	43.4
Binti	d	12	1	36
Bora	d	10.6	1.2	16
Cherokee	w	46	0.8	6.4
Chitto	w	5	0	4.4
Geronimo	w	3	1.6	3.2
Hakima	d	33.6	1.4	39
Kaspar	w	6.4	1.8	1.2
Kay	w	8.2	5.4	6.2
Kenai	w	9	1.2	6.6
Kilio	d	24.8	1.4	15.4
Layla	d	9.6	2	4.6
Meru	d	17.2	1.2	12
Nanuk	w	8.4	2.8	5
Nia	d	18.8	2.4	2.2
Nuru	d	9	1.2	6.2
Shima	w	15.8	1.4	0.8
Tala	w	0	3.2	0
Tatonga	w	7.4	1.4	2.2
Una	w	0	4.2	2.4
Wapi	w	11	1.2	2.6
Yukon	w	3.8	1.8	2.8
Zuri	d	7.4	2	11.8
Rafiki	d	46.8	2.6	30.8

## Sheet: interobserver detour
	SA dur trial 1	SA dur trial 2	SA dur trial 3	SA lat trial1	SA lat trial2	SA lat trial3	FR dur tial 1	FR dur trial 2	FR dur trial 3	FR lat trial 1	FR lat trial 2	FR lat trial 3
Asali	6	2.8	4.4	17.8	4	12.2	6	2.8	4.2	17.4	4	11
Amarok	6.6	0	4.6	12.4	2.6	9.4	6.4	0.8	5	11.8	2.4	9.2
Tala	0	2.8	0	9	9.6	7	0	3.2	0	8.4	9.4	6.6
Binti	12.6	0.4	37.8	24.4	2	48	12	1	36	23	2	46.4
kenai	9.4	0.4	6.8	14.4	2.2	11.6	9	1.2	6.6	14.2	2.6	11
yukon	4	0	2.8	9.8	2	7.8	3.8	1.8	2.8	3.8	1.8	2.8
bora	11	0.6	17.4	18.6	2.6	60	10.6	1.2	16	18	2.6	60
